# Supplementary material for: Heterogeneity of Astrocytes: From Development to Injury – Single Cell Gene Expression
Source: PLoS One. 2013 Aug 5;8(8):e69734. doi: 10.1371/journal.pone.0069734 (PMC3734191; doi:10.1371/journal.pone.0069734)
Supplement: Table S3 — Correlation within development subpopulation A1. (XLSX) [file pone.0069734.s007.xlsx]

## Sheet: Subpopulation A1
		Cspg4	Pdgfra	Eaat1	Glul	Gfap	GfapD	S100b	Nes	Vim	Snap25	Aqp1	Aqp4	Aqp9	Clcn2	Hcn1	Hcn2	Hcn3	Hcn4	Trpv4	Grik1	Grik2	Grik3	Grik4	Grik5	Grin3a	Gria1	Gria2	Gria4	Grin1	Grin2a	Grin2b	Grin2c	Grin2d	Gria3	Grm1	Grm3	Grm5	Kcna3	Kcna4	Kcna5	Kcnj10	Kcnj16	Kcnj2	Kcnk1	Kcnk10	Kcnk2
		76	79	71	48	9	19	60	7	30	51	7	24	13	22	20	47	28	47	24	53	68	63	38	69	64	28	79	61	12	43	43	12	4	74	21	15	46	33	27	20	72	57	12	21	54	33
Cspg4	76
Pdgfra	79	0.40451
		0.44314/75
Eaat1	71	0.32495	0.38462
		0.27838*/69	0.37875/71
Glul	48	0.26551*
Gfap	9
GfapD	19
S100b	60						0.26185*
Nes	7
Vim	30	0.27809*
							0.77157/10
Snap25	51	0.23613*	0.22479*
		0.53465/48	0.41759/50	0.33154*/45	0.38406*/29		0.63575*/10
Aqp1	7
Aqp4	24					0.33387				0.22234*
						0.89865*/6		0.45655*/20		0.69275*/12
Aqp9	13		-0.35723		-0.21966*							0.22577*
Clcn2	22										0.23166*
Hcn1	20	0.25882*	-0.25285*							0.23305*		0.45242		0.27128*
Hcn2	47			-0.253*								0.25103*		0.34552		0.23185*
			-0.42302/45
Hcn3	28					0.22805*						0.41764		0.28852		0.37779
								0.43931*/21
Hcn4	47			0.31767
																0.77704/10		0.83755/14
Trpv4	24												0.31233
								0.56997*/16
Grik1	53															-0.24669*
																		0.60701*/16
Grik2	68			0.22232*						0.27277*	0.23196*		Clc		0.24694*
			0.29009*/66	0.35265/60	0.43198/39		0.50799*/16				0.32527*/43				0.47345*/19		-0.33841*/39			0.61033/19
Grik3	63								0.23011*
									-0.78811*/7	0.50221*/24
Grik4	38	0.28649
													0.64274*/12
Grik5	69							0.24029*
			0.25254*/67					0.2812*/53			0.41548/42									0.61472/18
Grin3a	64		0.2595*			0.32278		0.25424*			0.22073*											0.2796*	0.47881
						0.75314*/9					0.31195*/42		0.66085/18		0.5869*/15							0.34709*/54	0.32894*/54	0.37827*/32
Gria1	28		0.3893
		0.39764*/25									0.50594*/16													0.62951*/13
Gria2	79	0.24445*	0.48891		0.26017*						0.30035			-0.32403		-0.25474*		-0.26565*				0.30044			0.30112	0.26067*	0.30926
		0.37154/74	0.60315/77	0.37719/69	0.45671/47						0.46379/50						-0.46403/46			0.55892/23		0.45089/66			0.37094/68
Gria4	61							0.37682		-0.26675*	0.3453															0.22193*		0.35262
								0.35242*/49			0.3494*/42									0.63501/17	0.31722*/40
Grin1	12					0.32758				0.23427*		0.22863*	0.22813*			0.34813												-0.23828*
					0.85749*/6						0.8/9		0.85749*/6									0.74741*/10				0.7303*/9
Grin2a	43						0.2292*											0.30704		0.33125					-0.26758*					0.23166*
						0.82857*/6		0.36282*/31										0.51287*/21		0.59065*/17	0.43504*/26									0.73336*/9
Grin2b	43						0.34896													0.26303*
						0.84067*/6	0.58944*/15	0.44856*/32			0.48177/28		0.67857/14									0.36419*/36
Grin2c	12					0.23566*	0.29345					0.23975*	0.24156*		0.26281*					0.3546										0.25984*	0.26339*
		0.77326/11			0.8312/10		0.89803*/6			0.83166*/6										0.70946*/8											0.80669/9	0.80405*/8
Grin2d	4											0.52295																		0.22123*
Gria3	74	0.2317*				0.28776		0.25403*							0.28163*	0.30355							0.25575*			0.32635			0.279*					0.23626*
																								0.36103*/35		0.40757/59	0.42401*/26			0.70065*/10
Grm1	21				0.25401*		0.22861*																		0.22934*
Grm3	15					0.38332		0.28512					0.33171									0.24271*				0.37065					0.25406*				0.29677
				0.59911*/13																			0.59149*/12												0.75285/15
Grm5	46		-0.35373									0.3468	0.29661	0.37902		0.41296	0.2934	0.2969												0.27299*	0.28669		0.39276	0.24131*	0.24754*
			-0.4434/46															0.44399*/20	0.37445*/28
Kcna3	33						0.2599*
Kcna4	27						0.22359*	0.24211*												0.22352*											0.27371*								0.28541
				0.44849*/21																						0.46276*/24
Kcna5	20					0.29412							0.37825																		0.31647		0.38699				0.35495	0.22327*
					0.65257*/12						0.64809/15				0.8895/7							0.67684/17		0.87287/8				0.62203/19					0.77481*/7
Kcnj10	72		0.3076								0.28128*																	0.22565*	0.31639									-0.28934
								0.27283*/55
Kcnj16	57	0.25579*	0.25124*	0.28479*	0.33656															-0.24625*								0.25805*
		0.27881*/54																				0.3719*/47													0.27929*/52
Kcnj2	12						0.2925										-0.26463*					0.41569										0.31494	0.31733
																																-0.67702*/10
Kcnk1	21																		-0.2266*																		0.22046*
																					0.58239*/12										0.70823/12
Kcnk10	54	0.27144*	0.32852					0.29886		0.30329			0.22589*									0.28539										0.24593*							0.31669					0.23772*
		0.38774/53								0.48331*/23																														-0.45677*/20
Kcnk2	33	0.29115								0.23298*									-0.27441*	0.23566*								0.24306*
								0.48979*/24					0.59091*/13								0.52224*/22							0.42738*/32																		0.43478*/23
		Table S3: Correlation within development subpopulation A1. For each pair of genes the Spearman correlation coefficient was calculated. The Spearman correlation coefficients between genes were calculated using all data, including the managed off-scale data, and then also for the truly positive expression values only. Only correlation coefficients for genes expressed in at least 50% of cells are sh…
