# Supplementary material for: Heterogeneity of Astrocytes: From Development to Injury – Single Cell Gene Expression
Source: PLoS One. 2013 Aug 5;8(8):e69734. doi: 10.1371/journal.pone.0069734 (PMC3734191; doi:10.1371/journal.pone.0069734)
Supplement: Table S4 — Correlation within development subpopulation A2. (XLSX) [file pone.0069734.s008.xlsx]

## Sheet: Subpopulation A2
		Cspg4	Pdgfra	Eaat1	Glul	Gfap	GfapD	S100b	Nes	Vim	Snap25	Aqp1	Aqp4	Aqp9	Clcn2	Hcn1	Hcn2	Hcn3	Hcn4	Trpv4	Grik1	Grik2	Grik3	Grik4	Grik5	Grin3a	Gria1	Gria2	Gria4	Grin1	Grin2a	Grin2b	Grin2c	Grin2d	Gria3	Grm1	Grm3	Grm5	Kcna3	Kcna4	Kcna5	Kcnj10	Kcnj16	Kcnj2	Kcnk1	Kcnk10	Kcnk2
		4	8	36	51	7	17	38	4	10	14	24	21	18	14	21	49	29	45	13	16	27	12	6	29	11	8	31	30	20	49	26	10	10	42	20	21	37	29	30	23	36	15	12	6	13	4
Cspg4	4
Pdgfra	8
Eaat1	36
Glul	51
Gfap	7
GfapD	17		0.3793
S100b	38
Nes	4
Vim	10	0.27005*						-0.25157*	0.28205*
Snap25	14									0.28852*
Aqp1	24	0.23179*	0.40553	0.32559
Aqp4	21		0.27118*							-0.24057*
Aqp9	18		0.35642
Clcn2	14
Hcn1	21	0.41195	0.29653	0.2376*								0.37336
					-0.55437*/13
Hcn2	49											0.49015		0.39985	0.31167
					0.79808/32
Hcn3	29	0.32021	0.43226	0.24083*								0.49644				0.59955	0.4378
					-0.5998/18											0.73157/16
Hcn4	45				0.29643						0.30247					-0.27636*
Trpv4	13
					-0.73055*/10			0.73417*/9									-0.87578/10
Grik1	16
Grik2	27				0.27357*			0.24213*			0.34762				0.33328		0.46686		0.31779
Grik3	12							0.24466*						0.3637	0.26799*							0.37038
Grik4	6																						0.31424
Grik5	29							0.27098*														0.23777*	0.30264
Grin3a	11					0.22733*									0.2851*								0.22959*
								-0.87097*/6
Gria1	8																				0.23671*	0.3178
Gria2	31							0.45324							0.31293						0.24447*	0.50446	0.50518		0.38458
					-0.44006*/23												-0.67216/24
Gria4	30						-0.27058*								0.22762*		0.27659*											0.38232
Grin1	20							0.24633*		-0.23399*			0.38533										0.23898*
Grin2a	49							0.29439*														0.22905*			0.27068*			0.34405	0.30257
				0.42427*/27							0.77846*/8												-0.62546*/11						0.48253*/24
Grin2b	26		0.25551*				0.37768			0.26544*													0.26564*
																															0.54626*/20
Grin2c	10								0.26521*								-0.31852
Grin2d	10
																	0.94112/6
Gria3	42											0.34889			0.26046*		0.6194	0.27125*				0.43018	0.238*					0.25074*
																					-0.77726/12
Grm1	20																				0.28176*												0.3075
Grm3	21				0.25909*					0.24221*							0.27366*					0.27316*				-0.25343*
				-0.68643*/12																								-0.74324/11
Grm5	37		0.22926*									0.33025				0.31037	0.45287	0.44693												0.24811*					0.44182	-0.32657
Kcna3	29	0.30083										0.34481		0.31774			0.54538	0.38317													0.2327*				0.38199			0.32252
																										2012-01-07												0.47397*/21
Kcna4	30									0.23271*		0.23268*
					0.47834*/23							0.57536*/14
Kcna5	23									0.26904*																				0.23932*	0.3786
Kcnj10	36		-0.2461*		0.27603*																	0.32833									0.23723*						0.32199
					0.53668/27												0.45342*/23
Kcnj16	15							0.26926*																				0.25365*
Kcnj2	12				0.32864										0.25797*		0.38557			0.29584*		0.3667															0.41964		0.26193*			0.28669*
																						0.69793*/9
Kcnk1	6																											-0.23667*
Kcnk10	13		0.30609															0.3093				0.24448*															0.24052*
Kcnk2	4																																0.26521*
		Table S4: Correlation within development subpopulation A2. For each pair of genes the Spearman correlation coefficient was calculated. The Spearman correlation coefficients between genes were calculated using all data, including the managed off-scale data, and then also for the truly positive expression values only. Only correlation coefficients for genes expressed in at least 50% of cells are sh…
