# Supplementary material for: Heterogeneity of Astrocytes: From Development to Injury – Single Cell Gene Expression
Source: PLoS One. 2013 Aug 5;8(8):e69734. doi: 10.1371/journal.pone.0069734 (PMC3734191; doi:10.1371/journal.pone.0069734)
Supplement: Table S5 — Correlation within development subpopulation A3. (XLSX) [file pone.0069734.s009.xlsx]

## Sheet: Subpopulation A3
		Cspg4	Pdgfra	Eaat1	Glul	Gfap	GfapD	S100b	Nes	Vim	Snap25	Aqp1	Aqp4	Aqp9	Clcn2	Hcn1	Hcn2	Hcn3	Hcn4	Trpv4	Grik1	Grik2	Grik3	Grik4	Grik5	Grin3a	Gria1	Gria2	Gria4	Grin1	Grin2a	Grin2b	Grin2c	Grin2d	Gria3	Grm1	Grm3	Grm5	Kcna3	Kcna4	Kcna5	Kcnj10	Kcnj16	Kcnj2	Kcnk1	Kcnk10	Kcnk2
		1	5	77	74	17	27	44	3	16	13	0	62	2	20	15	11	17	53	29	18	13	11	4	43	17	7	37	18	19	31	16	26	4	5	15	39	6	9	16	20	48	38	9	23	10	6
Cspg4	1
Pdgfra	5
Eaat1	77
Glul	74
				0.59162/74
Gfap	17	0.25596*
GfapD	27
S100b	44
nestin	3
Vim	16			0.2464*
Snap25	13
				0.57772*/13	0.75307/12
Aqp1	0
Aqp4	62			0.41102	0.23515*
Aqp9	2
Clcn2	20			0.2916*
Hcn1	15								0.39284
Hcn2	11
Hcn3	17		0.24158*							0.30352	0.26612*
				-0.49556*/17
Hcn4	53						-0.27691*
																		0.67629*/11
Trpv4	29																0.28503*
Grik1	18			-0.26346*		0.25889*										0.34177
Grik2	13			0.3087	0.25595*												0.34998
Grik3	11	0.2714*				0.22963*												0.24222*
								0.98561/6
Grik4	4							0.24129*						0.3248				0.28366*
Grik5	43
					0.34637*/42
Grin3a	17		0.23093*			0.24002*	0.36986											0.27737*				-0.23625*
																0.8452/9
Gria1	7	0.3415	0.28687*	0.25372*	0.25931*	0.25448*											0.27045*	0.25419*		0.2501*
Gria2	37			0.36369	0.30198										0.33632		0.30302					0.37701			0.24029*
				0.7322/37	0.53707/36
Gria4	18															0.23885*		0.23016*									0.28866*
													0.58368*/13
Grin1	19					0.26138*	0.23009*		0.38794							0.35816		0.33112						0.30836			0.32813		0.28345*
Grin2a	31				0.23912*																				0.30054		0.23559*	0.29296	0.38542	0.22762*
																												0.51453*/18	0.60909*/11
Grin2b	16																0.29693			0.41766						-0.26755*		0.28695*	0.23559*		0.3019
				0.50886*/16
Grin2c	26			0.40669	0.34663										0.28664*							0.32148			0.28843*						0.25834*
					0.47795*/26																							0.54832*/21
Grin2d	4										0.25923*																						0.23999*
Gria3	5									0.24675*	0.34525					0.23368*													0.2288*				0.29545
Grm1	15														0.22477*
																															0.78571*/8
Grm3	39			0.40168											0.3176				0.26567*			0.34331							0.27916*		0.25507*		0.34486
				0.42672/39	0.32379*/39																							0.53054/28			0.49561*/19		0.44417*/20
Grm5	6						0.29053*						0.32976						-0.22929*
													0.94112/6
Kcna3	9																	0.22949*						0.27901*						0.35257	0.29934			0.27666*		0.31571
Kcna4	16															0.23729*		0.29511																		0.23786*			0.31291
								0.90452/11
Kcna5	20		0.28047*																					0.23212*						0.3323						0.22954*			0.25841*	0.25311*
																			0.72922/14
Kcnj10	48			0.30985	0.22557*					-0.22702*			0.25425*		0.24222*						-0.23545*	0.23944*						0.29933					0.29656
													0.30124*/43
Kcnj16	38				0.2621*			0.32656																									0.22432*
					0.37579*/37			0.60086/27
Kcnj2	9								0.35426				-0.22548*			0.24961*	0.3		0.29682	0.31139				0.28341*													0.25414*		0.23472*
Kcnk1	23															0.22808*		0.26084*											0.31344								0.25502*
				-0.51605*/23
Kcnk10	10																																								0.23699*				0.25546*
																									-0.69807*/9
Kcnk2	6													0.26875*																	-0.22833*
		Table S5: Correlation within development subpopulation A3. For each pair of genes the Spearman correlation coefficient was calculated. The Spearman correlation coefficients between genes were calculated using all data, including the managed off-scale data, and then also for the truly positive expression values only. Only correlation coefficients for genes expressed in at least 50% of cells are sh…
