# Supplementary material for: Heterogeneity of Astrocytes: From Development to Injury – Single Cell Gene Expression
Source: PLoS One. 2013 Aug 5;8(8):e69734. doi: 10.1371/journal.pone.0069734 (PMC3734191; doi:10.1371/journal.pone.0069734)
Supplement: Table S6 — Correlation within development subpopulation B1. (XLSX) [file pone.0069734.s010.xlsx]

## Sheet: Subpopulation B1
		Cspg4	Pdgfra	Eaat1	Glul	Gfap	GfapD	S100b	Nes	Vim	Snap25	Aqp1	Aqp4	Aqp9	Clcn2	Hcn1	Hcn2	Hcn3	Hcn4	Trpv4	Grik1	Grik2	Grik3	Grik4	Grik5	Grin3a	Gria1	Gria2	Gria4	Grin1	Grin2a	Grin2b	Grin2c	Grin2d	Gria3	Grm1	Grm3	Grm5	Kcna3	Kcna4	Kcna5	Kcnj10	Kcnj16	Kcnj2	Kcnk1	Kcnk10	Kcnk2
		29	27	110	105	34	54	86	10	51	29	3	76	3	35	6	40	18	55	38	32	39	20	11	83	29	10	90	38	25	58	48	44	7	36	38	64	18	24	25	38	99	69	24	26	42	14
Cspg4	29
Pdgfra	27	0.88969
		0.43085*/26
Eaat1	110	-0.24968	-0.1836*
			0.42886*/24
Glul	105	-0.50966	-0.45172	0.57959
				0.66427/89
Gfap	34	-0.25293	-0.24791
GfapD	54	-0.17785*				0.40884
						0.75804/21
S100b	86			0.20287*	0.18188*
Nes	10
Vim	51					0.35473	0.18486*		0.18222*
				-0.34426*/40				0.33899*/34
Snap25	29	0.17677*
				0.41851*/23
Aqp1	3			-0.17159*	-0.20003*			-0.17732*
Aqp4	76	-0.3067	-0.31824	0.45811	0.4356	0.19688*
				0.42967/63	0.3893/61		0.51929/31
Aqp9	3											0.32839
Clcn2	35			0.25139									0.24749
				0.44806*/30									0.41926*/25
Hcn1	6										0.1746*
Hcn2	40											0.16968*
					0.40404*/27
Hcn3	18																0.19381*
Hcn4	55						-0.17398*						0.2641		0.21932*
Trpv4	38
Grik1	32	0.31125	0.39032		-0.34709			-0.17219*	0.19624*	0.17477*			-0.24049				0.24697		-0.19689*
Grik2	39	0.23257	0.26936								0.28865
Grik3	20	0.55213	0.572		-0.33756						0.24644		-0.19516*						-0.25041		0.24543	0.27089
																					0.69372*/10
Grik4	11	0.22917	0.2735		-0.18703*																0.24454		0.42927
Grik5	83		0.20901*	0.24421				0.23731															0.23249
							-0.3505*/35
Grin3a	29	0.47798	0.44536		-0.31753						0.17657*		-0.18199*								0.26624		0.32696		0.22035
		0.53066*/17
Gria1	10									0.19174*
Gria2	90			0.52434	0.26551	-0.22917		0.18915*					0.29634		0.37735							0.21343*			0.17347*
		0.60852/25		0.63252/78	0.54197/70								0.27353*/56
Gria4	38	0.25026	0.22164															0.23074		0.2487			0.22739
																												0.50252/27
Grin1	25		0.18665*		-0.18239*							0.30753		0.18243*									0.23501				0.2414
Grin2a	58	-0.17108*		0.19585*	0.18397*															0.3111								0.18931*
															0.57837/19													0.35819*/40
Grin2b	48												0.2015*							0.18433*									0.21178*		0.19387*
				0.53114/37	0.47216/34																							0.41653*/34			0.50925/26
Grin2c	44	-0.27731	-0.26191	0.55705	0.44252			0.23828					0.47252		0.18213*											-0.17846*		0.42598			0.29404
				0.49632/41	0.60239/41								0.41985*/36															0.49412/37
Grin2d	7				-0.18697*						0.30493	0.19009*						0.2249	-0.18912*		0.2113*
Gria3	36	0.3977	0.41608	-0.17934*	-0.33794						0.36608							0.20543*	-0.18449*		0.30794	0.30063	0.36815	0.17376*		0.39894	0.18324*
																												0.46397*/28
Grm1	38																												-0.18864*	0.24026	0.17469*	0.17374*
																															0.45606*/22
Grm3	64	-0.33894	-0.3286	0.52798	0.53869								0.48165		0.16874*				0.22356		-0.19663*	0.18416*	-0.26268			-0.2585		0.32403			0.18303*		0.39693		-0.18881*
				0.4161/56	0.41123/59								0.5073/49															0.36552/51			0.55557/32		0.59884/32
Grm5	18	0.27147	0.19178*	-0.19833*						0.20794*			-0.17921*											0.20951*							-0.20047*
Kcna3	24											0.2372																		0.1863*	0.1834*					0.19414*
Kcna4	25							0.21847*																						0.17064*	0.18478*					0.21672*		0.20272*	0.17675*
								0.49621*/20
Kcna5	38	-0.17668*																		0.2404										0.33112	0.33127	0.29149	0.20718*			0.36923				0.27781
					0.38575*/30																												0.5463*/18				0.5514*/19
Kcnj10	99			0.2038*	0.2267			0.19367*	-0.21075*																			0.23939													0.17074*
						-0.0208196											0.59837/31														-0.36894*/46									0.46188*/19
Kcnj16	69			0.41717	0.33988			0.34469					0.22059		0.17562*				0.1923*						0.28483			0.33738					0.30953				0.25605
				0.32521/62	0.52351/59			0.51915/53													-0.52632*/17				0.38603/49			0.30271*/56				0.41051*/26	0.39715*/30								0.5659/20
Kcnj2	24						0.19233*										0.21479*			0.317										0.19371*	0.27507					0.26757			0.28708	0.24121	0.42647
Kcnk1	26			0.30587											0.23025													0.34891					0.24255				0.22763						0.2134*
Kcnk10	42	0.2344	0.21971																											0.1946*														0.24265
					0.44034*/28
Kcnk2	14									0.16852*													0.22995	0.1712*											0.21644*
		Table S6: Correlation within development subpopulation B1. For each pair of genes the Spearman correlation coefficient was calculated. The Spearman correlation coefficients between genes were calculated using all data, including the managed off-scale data, and then also for the truly positive expression values only. Only correlation coefficients for genes expressed in at least 50% of cells are sh…
