# Supplementary material for: Heterogeneity of Astrocytes: From Development to Injury – Single Cell Gene Expression
Source: PLoS One. 2013 Aug 5;8(8):e69734. doi: 10.1371/journal.pone.0069734 (PMC3734191; doi:10.1371/journal.pone.0069734)
Supplement: Table S7 — Correlation within development subpopulation B2. (XLSX) [file pone.0069734.s011.xlsx]

## Sheet: Subpopulation B2
		Cspg4	Pdgfra	Eaat1	Glul	Gfap	GfapD	S100b	Nes	Vim	Snap25	Aqp1	Aqp4	Aqp9	Clcn2	Hcn1	Hcn2	Hcn3	Hcn4	Trpv4	Grik1	Grik2	Grik3	Grik4	Grik5	Grin3a	Gria1	Gria2	Gria4	Grin1	Grin2a	Grin2b	Grin2c	Grin2d	Gria3	Grm1	Grm3	Grm5	Kcna3	Kcna4	Kcna5	Kcnj10	Kcnj16	Kcnj2	Kcnk1	Kcnk10	Kcnk2
		44	46	73	71	48	51	74	23	73	27	2	56	5	30	16	53	32	62	36	47	59	47	30	72	42	23	65	54	47	49	49	27	5	57	34	52	29	27	42	57	73	52	40	17	46	25
Cspg4	44
Pdgfra	46	0.70607
Eaat1	73		0.22356*
Glul	71	-0.53508	-0.42942
Gfap	48			0.4603
				0.63727/45
GfapD	51			0.51359		0.73269
				0.61191/48		0.87345/39
S100b	74		0.23328*	0.22392*
							0.46946/48
Nes	23
			0.5314*/16	0.4889*/21	0.57557/20		0.51112*/17	0.58918/22
Vim	73		0.38814	0.40988		0.50487	0.61581	0.28165*	0.36571
			0.31001*/45	0.44031/67		0.56921/44	0.60844/47	0.27755*/67	0.63134/22
Snap25	27
Aqp1	2		0.23835*
Aqp4	56			0.55958		0.43128	0.44739			0.37492
				0.6851/54	0.3096*/50	0.72474/36	0.563/38	0.28363*/53		0.49409/52
Aqp9	5
Clcn2	30	-0.3053			0.53792
					0.80716/30
Hcn1	16				0.22604*							0.31314
					0.66786/15
Hcn2	53	-0.3521	-0.43649	-0.31838	0.55532	-0.22306*	-0.23188*			-0.32515					0.30952	0.23763*
				-0.37397/48	0.7486/49										0.68247/22
Hcn3	32									-0.29018
																	0.50396*/21
Hcn4	62								-0.25575*
Trpv4	36			-0.22118*		-0.29552	-0.34262										0.2299*
Grik1	47			0.40542		0.22143*
				0.46667/42			0.46306*/29	0.46851/42					0.34017*/34
Grik2	59				0.31595			0.32948							0.25047*		0.25124*
					0.58515/52			0.36145/55					0.35102*/42		0.52807/24		0.6285/40				0.37342*/35
Grik3	47	0.37293	0.42462	-0.29928			-0.22383*						-0.34202						-0.25426*
																				0.52549*/22
Grik4	30	0.25416*						0.31518		0.23829*												0.24396*	0.34325
				0.52621/29		0.54568*/20	0.6213/20	0.43796*/30		0.61116/28											0.56212*/18
Grik5	72	0.52641	0.55326					0.29384	0.34347	0.26801*											0.27111*	0.27815*	0.43561	0.34198
			0.415/44				0.48475/45	0.37248/66	0.50009*/21	0.34131/65														0.37599*/28
Grin3a	42	0.38669	0.50473	0.36473				0.3034		0.25941*		0.24777*					-0.29106				0.26072*	0.24239*			0.50244
				0.43841/40		0.43878*/29	0.42938*/25	0.36405*/40	0.61528*/14				0.37613*/32							0.4531*/20	0.37709*/28	0.36542*/36
Gria1	23			0.23043*	0.23412*						0.33611											0.26292*
		-0.64318*/13		0.50915*/23		0.71785/15	0.61744/18	0.7445/21		0.42344*/22			0.80727/17									0.4603*/21			0.51736*/22	0.79651/13
Gria2	65	0.49498	0.53793	0.37633				0.26646*				0.27146*					-0.31123				0.26546*	0.31549	0.23817*	0.2623*	0.56639	0.40206
			0.33706*/43	0.55045/59			0.4379/42	0.34836/59	0.48826*/19	0.30763*/59			0.41899/46									0.31199*/51		0.38333*/28	0.44445/62	0.35385*/39
Gria4	54		0.25345*	0.26338*										-0.25274*					-0.26999*		0.29361							0.3555
																				0.63376/27			0.61206/33			0.69289/31		0.3071*/46
Grin1	47
																										0.66139/24			0.41075*/33
Grin2a	49			0.22638*														0.32582			0.31771								0.22058*
																		0.54994/24		0.64747/23			0.41124*/27						0.41701*/32
Grin2b	49															0.31489		0.34766											0.38459	0.33256	0.52299
				0.53394/43												0.67601*/12		0.46288*/23					0.38952*/28			0.51886*/23			0.4483/37		0.57298/34
Grin2c	27									-0.25702*																				0.30551
				0.39833*/25			0.67619/14	0.43874*/24
Grin2d	5										0.35589																				0.23194*
Gria3	57	0.5612	0.60045	0.31219				0.4052	0.23475*	0.33059		0.22829*					-0.26214*		-0.306				0.36136	0.27521*	0.57213	0.43111		0.44774		0.23095*
			0.3815*/40	0.3827/53				0.30558*/55	0.67378/19	0.39884/53	0.53603*/19		0.33757*/41												0.39717/54			0.34863*/49
Grm1	34																														0.30735		0.3204
																										0.63473/20	0.55756*/13				0.47169*/27	0.61894/24
Grm3	52	-0.32033		0.26329*	0.50246								0.27895*		0.29691						0.24427*									0.27191*
					0.44917/47	0.35326*/34			0.79357/15				0.47184/39		0.47517*/23						0.3487*/33	0.39326*/37
Grm5	29	0.24161*	0.26087*																						0.28533*	0.27304*	0.28477*	0.25327*	0.22569*
				0.44167*/27			0.52479*/17	0.44222*/26					0.4967*/19								0.51273*/20		0.66669/21		0.38709*/28			0.48287*/27	0.44905*/24								0.51877*/16
Kcna3	27																0.25329*											-0.25432*						0.26402*
																									-0.44923*/24
Kcna4	42																			0.25739*												0.26344*
																				0.39882*/25
Kcna5	57																				0.2228*												0.304			0.31384
			0.47451/35																	0.53494/27	0.58866/35	0.40824/46				0.42565*/33						0.53614/36				0.44492*/30				0.4407*/30
Kcnj10	73	-0.22667*			0.57315			0.2995							0.4521		0.31114					0.44108	0.26805*	0.2445*	0.22338*												0.53707
			0.37245*/43		0.66113/64			0.46238/67	0.49425*/21				0.36315/50		0.61543/29		0.59774/49					0.55716/54	0.34235*/45			0.43845/39			0.31636*/52		-0.00889568				0.28854*/51		0.39267/50			0.44857/40	0.27699*/52
Kcnj16	52	0.35889	0.43981	0.35855		0.25553*	0.24895*	0.22243*	0.23684*	0.38529							-0.28029*								0.38433	0.38135		0.32332		0.27648*			0.2518*		0.47253						0.31754	0.22597*
			0.48333/35	0.5546/49		0.42101*/33	0.53931/35	0.39896/48	0.60291/18	0.40865/48	0.62585/18		0.37064*/39								0.38319*/30		0.47982/32	0.49449*/19	0.39373/47			0.55718/42							0.61975/42							0.31638*/49
Kcnj2	40	-0.31087			0.34696										0.2768*		0.2541*														0.23905*	0.34257				0.3092			0.3241	0.25364*	0.25029*	0.32029
																					0.57653/24															0.50824*/22
Kcnk1	17		0.27289*	0.26077*					0.26724*																0.23506*	0.29722				0.31062			0.2938	0.26213*	0.28959	0.33368							0.38348
							0.68636*/9																			0.59318*/13
Kcnk10	46	0.35842	0.424	0.26714*								0.23859*									0.42237				0.37842	0.51154							0.25651*		0.30442	0.31933		0.2211*			0.40123		0.47886		0.29226
			0.47229/34	0.51581/44			0.41507*/24	0.45697/42	0.58046*/16	0.35165*/44			0.40457*/33								0.56572/34		0.53068/29			0.49087/31		0.6925/36	0.54726/30	0.39661*/26		0.55722/26			0.45164/37			0.56336*/19			0.52959/38	0.46937/43	0.42871*/35
Kcnk2	25	0.38052	0.36833						0.23502*				-0.24965*										0.41575		0.4635	0.37659									0.30918	0.25975*		0.28295*					0.34708		0.24584*	0.29858
																																			0.51829*/23						0.45954*/20					0.63238/18
		Table S7: Correlation within development subpopulation B2. For each pair of genes the Spearman correlation coefficient was calculated. The Spearman correlation coefficients between genes were calculated using all data, including the managed off-scale data, and then also for the truly positive expression values only. Only correlation coefficients for genes expressed in at least 50% of cells are sh…
