# Supplementary material for: Heterogeneity of Astrocytes: From Development to Injury – Single Cell Gene Expression
Source: PLoS One. 2013 Aug 5;8(8):e69734. doi: 10.1371/journal.pone.0069734 (PMC3734191; doi:10.1371/journal.pone.0069734)
Supplement: Table S8 — Correlation within development subpopulation B3. (XLSX) [file pone.0069734.s012.xlsx]

## Sheet: Subpopulation B3
		Cspg4	Pdgfra	Eaat1	Glul	Gfap	GfapD	S100b	Nes	Vim	Snap25	Aqp1	Aqp4	Aqp9	Clcn2	Hcn1	Hcn2	Hcn3	Hcn4	Trpv4	Grik1	Grik2	Grik3	Grik4	Grik5	Grin3a	Gria1	Gria2	Gria4	Grin1	Grin2a	Grin2b	Grin2c	Grin2d	Gria3	Grm1	Grm3	Grm5	Kcna3	Kcna4	Kcna5	Kcnj10	Kcnj16	Kcnj2	Kcnk1	Kcnk10	Kcnk2
		29	32	68	70	31	31	64	8	43	60	61	45	70	24	75	73	69	21	27	48	37	26	11	54	39	21	59	33	38	74	46	27	50	75	24	32	72	68	29	30	66	45	23	22	24	32
Cspg4	29
Pdgfra	32	0.87104
Eaat1	68	-0.4682	-0.49408
Glul	70	-0.6369	-0.62869	0.70601
			-0.51485/28	0.79157/63
Gfap	31			0.28198*	0.41207
				0.45786*/29
GfapD	31	-0.23786*	-0.26273*	0.25191*	0.40828	0.49803
S100b	64			0.28081*	0.23739*
				0.31824*/60	0.32125*/59
Nes	8
Vim	43			0.35124				0.23091*
				0.40743/41	0.35662*/39
Snap25	60				0.2801*	0.27869*	0.23981*
				0.54032/54	0.64465/55		0.40361*/25	0.3279*/52		0.44353/35
Aqp1	61	-0.4664	-0.4885	0.25388*	0.31765
				0.49106/57	0.60527/56			0.2755*/52		0.33951*/38	0.55108/50
Aqp4	45		-0.23313*	0.49291	0.46073	0.25348*
				0.81239/41	0.63083/41						0.43866/36	0.39767*/34
Aqp9	70	-0.5652	-0.61108	0.41566	0.57284	0.23356*	0.36043				0.2846*	0.56444
				0.57714/63	0.6565/65	0.3943*/28		0.29419*/60	0.78571*/8	0.47636/41	0.54583/56	0.78124/59	0.55705/40
Clcn2	24			0.24891*	0.24395*			0.38462						0.2448*
				0.70884/22	0.54156*/21			0.5936/23			0.46842*/19			0.55403/24
Hcn1	75	-0.5678	-0.60067	0.45322	0.66984	0.28586*	0.33026				0.38545	0.558	0.23507*	0.73222
				0.54191/68	0.67492/70		0.3858*/31	0.31099*/64		0.3322*/43	0.56858/60	0.84432/61	0.39994/45	0.81552/70	0.43923*/24
Hcn2	73	-0.5166	-0.5306	0.38811	0.51917	0.23339*	0.24802*				0.35216	0.48442		0.68222		0.81743
			-0.4846/32	0.51853/66	0.59208/68			0.35584/63		0.39001/43	0.57023/59	0.86341/59	0.47877/43	0.83765/68		0.88298/73
Hcn3	69	-0.4815	-0.51906	0.37623	0.57872		0.24514*	0.24162*			0.24476*	0.46541		0.67652		0.80408	0.68029
				0.47934/62	0.5756/65		0.40246*/28	0.27463*/60	0.71429*/8	0.43917/39	0.5251/54	0.84658/57	0.34393*/42	0.78804/66		0.85678/69	0.85043/67
Hcn4	21
				0.49298*/19	0.60602/20			0.61108/19			0.61053/19	0.64216/17		0.80451/20		0.78312/21	0.85974/21	0.77719/19
Trpv4	27				0.29914	0.24322*		0.26363*			0.28336*
				0.48395*/24		0.50932*/16		0.42135*/25			0.76016/22			0.42606*/24			0.6035/27
Grik1	48																			0.30729
			-0.48964*/25	0.58209/42	0.43311/43						0.3646*/39	0.42182/42		0.30754*/44		0.31438*/48	0.39755/47	0.49689/45	0.59113*/16	0.70252/21
Grik2	37	0.40309	0.38689		-0.37316	-0.23237*								-0.29621		-0.42725	-0.38763	-0.40913
Grik3	26	0.37637	0.33231		-0.30413		-0.25671*															0.24613*
		0.53458*/17									0.48042*/20					0.48462*/26	0.42518*/25	0.50193*/25
Grik4	11	0.2484*	0.36382		-0.30554											-0.31018	-0.25654*	-0.29548*
										0.875/8	0.64378*/10							0.63499*/10
Grik5	54			0.30141	0.31107			0.2739*	0.38259	0.23997*			0.39695		0.2843*
				0.52569/49	0.45618/49						0.49363/41	0.40738/42		0.32001*/52	0.54285*/21	0.43292/54	0.35993/52	0.35146*/50		0.56863/20	0.59716/34
Grin3a	39	0.42446	0.47451		-0.27425*									-0.40906		-0.32237	-0.27591*	-0.42906				0.46976	0.2434*
				0.36121*/35		0.64514/16					0.46595/31	0.45664/32		0.33854*/36											0.48677/32
Gria1	21				-0.22951*												-0.29703								-0.2755*
Gria2	59			0.4362				0.25617*	0.23322*	0.2862*			0.41316		0.25553*						0.22734*	0.28392*			0.5333	0.37431
				0.58955/55	0.33439*/54								0.53996/37		0.59194/21						0.37176*/40				0.45727/50
Gria4	33	0.36583	0.38685					0.26576*		0.26141*						-0.28622*			-0.25459*			0.23495*		0.27969*	0.24328*	0.40681		0.29382*
																												0.36606*/30
Grin1	38									-0.32363
		-0.48971*/19			0.43162*/33			0.34001*/35				0.36237*/30		0.512/34	0.62804*/13	0.40321*/38	0.414*/36	0.39235*/33					0.50348*/17
Grin2a	74	-0.6036	-0.58842	0.40583	0.64441	0.29764	0.34582	0.22987*			0.37259	0.4433	0.25144*	0.72346		0.79277	0.78942	0.69576				-0.51465		-0.30664		-0.36154
			-0.50323/31	0.54823/67	0.66723/69	0.37233*/31		0.27295*/63		0.48068/43	0.64674/59	0.78223/61	0.34273*/44	0.78487/69	0.51347*/23	0.79439/74	0.83308/72	0.77265/68	0.9013/21	0.62228/27	0.51963/48		0.44919*/25		0.40896/53					0.40488*/37
Grin2b	46						0.26968*			-0.28223*	0.25539*																				0.3012
											0.383*/37						0.37921*/44			0.651/16		0.5267/25	0.48299*/17								0.51084/45
Grin2c	27	-0.2598*	-0.30064	0.47368	0.39245								0.38611		0.26586*						0.32276				0.23094*			0.31798
				0.48663*/26	0.45463*/26																							0.54719/23		0.7507/15
Grin2d	50																	0.27282*
				0.44552/44	0.64628/46		0.57687/19	0.31831*/44		0.44422*/28	0.55786/40	0.80323/41	0.41675*/29	0.82955/47		0.79224/50	0.7676/48	0.75199/48	0.67404*/13	0.54861*/16	0.45416*/31	0.50005*/24			0.43857/38	0.40187*/29				0.52485/27	0.7431/49	0.39424*/30
Gria3	75	-0.639	-0.6272	0.45328	0.63901	0.31638	0.40807				0.37462	0.56466		0.82953		0.88609	0.80235	0.75517				-0.44298		-0.27019*		-0.34145					0.83462
			-0.3926*/32	0.53508/68	0.64835/70		0.4968/31	0.29631*/64		0.43171/43	0.57947/60	0.84876/61	0.38808/45	0.86552/70		0.88609/75	0.87933/73	0.84479/69	0.81299/21		0.36892/48		0.48496*/26		0.33813*/54					0.40657*/38	0.83473/74	0.3814/46		0.78348/50
Grm1	24												0.24751*																	0.27847*		0.4715		0.2336*
					0.43496*/23			0.51459*/21			0.46014*/21	0.53639*/17				0.51267*/24		0.55896/21			0.66568/16				0.64872/19	0.61413*/14					0.54618/23			0.56079*/18	0.46463*/24
Grm3	32	-0.27648*	-0.30242	0.57288	0.53992	0.25581*	0.34402	0.29513*					0.54226	0.42687	0.37073	0.33689		0.3018		0.32483					0.42607			0.52839			0.31523		0.46035		0.35926
				0.62543/30	0.48069/31											0.44157*/32					0.45534*/21							0.6289/29
Grm5	72	-0.4975	-0.52524	0.38789	0.58198	0.31595	0.25751*	0.24446*			0.40314	0.53613		0.67613		0.82637	0.77222	0.70859				-0.44876		-0.30586		-0.30224					0.78346				0.82398
			-0.5011/32	0.49749/65	0.63775/67			0.35974/61		0.34229*/40	0.61231/57	0.83115/59	0.32997*/44	0.83594/67		0.87009/72	0.89163/70	0.85969/67	0.82406/20	0.51215/25	0.37569/47		0.45263*/26		0.43837/52	0.36703*/37				0.45471/36	0.81841/71	0.38146*/43		0.85627/48	0.88601/72
Kcna3	68	-0.4633	-0.48929	0.35662	0.52211		0.34366				0.33839	0.38052		0.61928		0.7029	0.60337	0.55945				-0.38276		-0.23372*							0.67293			0.2752*	0.73961		0.24421*	0.63025
			-0.39889*/30	0.5495/62	0.692/63			0.33811/58		0.41566/40	0.57448/56	0.86934/55	0.38536*/40	0.79217/64	0.50494*/22	0.8212/68	0.84331/66	0.80986/63	0.83459/20	0.41352*/24	0.45626/44				0.39006/49	0.41813/38				0.46382/34	0.8604/67	0.34297*/43		0.73269/47	0.86117/68	0.45827*/22	0.41626*/29	0.82946/65
Kcna4	29			0.31235						0.24658*			0.28156*												0.28312*			0.37016					0.30034			0.3277	0.36939
				0.44043*/28						0.52391*/18		0.6379/20	0.58823/22	0.52491/25		0.40346*/29	0.53512/29	0.45125*/26			0.48142*/19					0.6*/15					0.53945/28			0.56213/21	0.47414/29			0.5382/27	0.47258*/26
Kcna5	30																			0.24418*					0.26419*				0.31347	0.36018						0.43318				0.24774*
					0.48798/27			0.41459*/26		0.50472*/18	0.66491/25	0.5049*/22					0.40986*/29				0.81193/18										0.59413/29				0.39705*/30			0.40763*/28	0.3934*/28
Kcnj10	66	-0.2513*		0.27102*	0.3783										0.23589*	0.24119*		0.33201																0.24227*			0.31567		0.25999*
				0.3262*/60	0.44988/62			0.35108/56			0.28537*/53	0.37359/54		0.35953/62		0.3342/66	0.34292/64	0.31141*/63								0.37995*/33	0.57312*/19			0.37105*/31	0.29661*/65			0.37544*/46	0.37452/66			0.33876/63	0.465/60
Kcnj16	45			0.30447			0.29161*	0.28182*		0.24363*									-0.31672	0.23806*					0.29688			0.4867									0.46998			0.22761*
		0.57953/22				0.43718*/22				0.40437*/31			0.40925*/29												0.34051*/36		0.56717*/14
Kcnj2	23							0.31269																	0.30679											0.34557					0.23053*
								0.51176*/22						0.49985*/20		0.41566*/23		0.53074*/21														0.48599*/17			0.52182*/23			0.49192*/23	0.47336*/22
Kcnk1	22			0.24808*																	0.23173*							0.34154					0.28899*				0.26369*			0.27511*
																	0.50382*/22				0.61515/17				0.47224*/19			0.45205*/22											0.52379*/20			0.5387*/19
Kcnk10	24	0.43455	0.58234		-0.41223							-0.25605*		-0.42842		-0.37331	-0.28494*	-0.42725	-0.26228*			0.34247		0.26048*		0.42347			0.34357	0.29735	-0.37914				-0.37688			-0.36973	-0.27974*						0.3056
																					0.51699*/19							0.43488*/23														0.53857*/21
Kcnk2	32		0.28581*																		0.28848*													0.27922*												0.25106*
				0.4806/28	0.66861/29						0.51731/26	0.71859/27		0.74482/30		0.70374/32	0.77251/30	0.67738/31			0.66545/26				0.47862*/25		0.71304/12			0.58377/19	0.78207/31			0.64232/28	0.74298/32			0.72329/31	0.70104/29			0.43214*/30
		Table S8: Correlation within development subpopulation B3. For each pair of genes the Spearman correlation coefficient was calculated. The Spearman correlation coefficients between genes were calculated using all data, including the managed off-scale data, and then also for the truly positive expression values only. Only correlation coefficients for genes expressed in at least 50% of cells are sh…
